# Supplementary material for: Identification and Expression of the MADS-box Gene Family in Different Versions of the Ginkgo biloba Genome
Source: Plants (Basel). 2023 Sep 21;12(18):3334. doi: 10.3390/plants12183334 (PMC10535167; doi:10.3390/plants12183334)
Supplement: Supplementary file 1 [file plants-12-03334-s001.zip]

Archive with 1 entries (1 files):
- plants-2584075-supplementary.pdf
